# Supplementary material for: An analysis of the success of fiscal adjustment in reducing public debt: Evidence from Pakistan
Source: PLoS One. 2022 Jun 6;17(6):e0269536. doi: 10.1371/journal.pone.0269536 (PMC9170094; doi:10.1371/journal.pone.0269536)
Supplement: S1 Data — (XLSX) [file pone.0269536.s001.xlsx]

## Sheet: Sheet
			SBP Handbook of Stat
Year	FA based on Alesina a two year period in which CAPB imrpoves each year and the sum equal to at least 2 points scale by CAPS	Real Effective Excahnage rate	Primary FB	Debt to GDP	Domestic debt to GDP	External Debt to GDP	GDP growth % yoy WDI	Cyclically adjusted primary sepnding as percent of GDP(hpf power=4)	Output gap SBP estimate		Tax revenue Cyclically adjusted hp power=4					private Gross fixed capital formtion as percent of GDP WDI	Imports of goods and services (constant LCU) in million	Exports of goods and services (constant LCU) in million	Current account balance (% of GDP)	Inflation, consumer prices (annual %)	Inflation, GDP deflator (annual %)		Unemployment, total (% of total labor force) (national estimate)	Gross fixed capital formation, private sector (% of GDP)
1976	0	218.59	-7.7	64.3691	21.2039	43.1651	5.15619	22.3706			11.7562	23		9.5		3.93552	490246	144930	-5.6228	7.15832	11.8558	#REF!	1.9	3.93552
1977	1	225.12	-6.7	64.7755	22.7048	42.0707	3.9477	22.0666			12.1386	20.2		11		6.1534	542549	119448	-4.82949	10.133	9.09489	#REF!	1.9	6.1534
1978	1	205.59	-6	63.4852	23.2401	40.2451	8.04853	21.803	3.59158		12.544	22.4		8.9		5.81219	579577	134686	-4.01166	6.13869	9.03488	#REF!	4.18	5.81219
1979	1	188.19	-6.8	66.6294	26.6518	39.9777	3.75844	21.5492	-0.170401		12.9572	22.2		7.7		5.77652	754878	152612	-5.63777	8.26705	6.58805	#REF!	4.12	5.77652
1980	1	186.95	-4.1	62.2527	25.5833	36.6694	10.2157	21.191	0.946467		13.3081	15		8.1		6.36385	785108	182382	-3.65601	11.9382	9.06212	#REF!	4.01	6.36385
1981	1	197.18	-3.1	52.1215	20.8486	31.2729	7.92076	20.8579	-1.68263		13.5172	14.4		8.4		7.75661	621083	215661	-3.24682	11.8799	9.91353	#REF!	3.82	7.75661
1982	1	214.68	-2.93467	58.3047	24.9877	33.317	6.53749	20.67	1.81213		13.6001	14.4		7.6		7.19428	618144	202754	-2.58633	5.90353	9.37165	#REF!	3.82	7.19428
1983	0	183.88	-3.9834	62.2964	28.5411	33.7553	6.77838	20.7303	2.11949		13.6492	16.2		8.2		7.35474	686801	252576	0.150762	6.36203	5.27408	#REF!	4.3	7.35474
1984	0	197.55	-2.62481	61.2193	29.7759	31.4434	5.06521	20.9616	-6.99093		13.7037	16.3		7		7.48115	736474	243251	-3.80049	6.08717	9.65355	#REF!	4.16	7.48115
1985	0	193.94	-4.2884	65.4443	32.4045	33.0399	7.59211	21.3062	1.30352		13.7718	17.8		7.2		7.59875	802142	242375	-3.42648	5.61484	4.53494	#REF!	3.97	7.59875
1986	0	166.36	-4.25824	75.797	39.4533	36.3437	5.50165	21.6254	1.92582		13.8933	18.4		7.7		7.77677	782399	321894	-1.99398	3.50641	3.29201	#REF!	3.97	7.77677
1987	0	137.13	-3.97482	80.0029	43.3204	36.6826	6.45234	21.77	0.929097		13.979	20.3		6.3		7.74685	797984	360488	-1.66802	4.68122	4.5182	#REF!	3.05	7.74685
1988	0	125.88	-3.60163	77.4369	42.9382	34.4986	7.62528	21.6985	3.17688		13.9691	19.8		6.9		7.66506	770813	344942	-3.69692	8.83794	9.61756	#REF!	2.16	7.66506
1989	1	126.06	-2.43548	82.3649	43.2611	39.1039	4.95977	21.4761	0.206566		13.8846	19.9		6.5		8.30053	834962	392457	-3.33084	7.84426	8.58505	#REF!	2.03	8.30053
1990	1	113.41	-1.09201	83.0663	44.5123	38.554	4.45859	21.1817	-2.29741		13.7255	19.3		6.5		8.94207	805741	396872	-4.15244	9.05213	6.452	#REF!	1.97	8.94207
1991	1	112.29	-3.83549	81.143	44.0631	37.0799	5.06157	20.8474	-2.34093		13.5637	19.3		6.4		8.97254	746141	529686	-2.78628	11.7913	13.0614	#REF!	5.85	8.97254
1992	1	106.01	-2.27591	80.4013	44.1419	36.2594	7.7059	20.3858	7.853		13.5078	19.1		7.6		9.84995	976274	602894	-3.85748	9.50904	10.0571	#REF!	5.18	9.84995
1993	1	113.61	-2.14068	85.1437	46.2851	38.8585	1.75775	19.6934	-2.17158		13.5282	20.5		5.7		10.0927	1.1212e+06	610836	-5.63455	9.97366	8.69647	#REF!	4.28	10.0927
1994	1	107.68	-0.0813046	85.8367	45.865	39.9717	3.73742	18.8445	-2.6612		13.6046	18.8		4.6		9.61063	1.00023e+06	629837	-3.49193	12.3682	12.8893	#REF!	4.26	9.61063
1995	1	109.59	-0.434423	80.2284	43.3566	36.8719	4.96261	18.001	0.224111		13.6794	18.5		4.4		8.72255	1.03993e+06	610467	-5.52271	12.3436	13.8746	#REF!	5.03	8.72255
1996	1	104.07	-0.250451	80.3708	43.3927	36.9781	4.84658	17.1182	9.6258		13.6382	20		4.4		9.10897	1.1813e+06	622644	-7.00575	10.3738	8.37361	#REF!	4.79	9.10897
1997	1	103.1	0.188032	82.1558	43.487	38.6688	1.0144	16.1101	0.72119		13.3891	18.8		3.5		9.50549	1.13658e+06	581948	-2.74153	11.3755	13.3835	#REF!	5.81	9.50549
1998	1	108.52	-0.0823108	89.3319	44.778	44.5539	2.55023	15.0613	-1.11897		12.9643	19.8		3.9		9.7647	1.07269e+06	548602	-3.61462	6.228	7.52604	#REF!	5.7	9.7647
1999	1	95.2	1.39271	100.259	47.271	52.9884	3.66013	13.9808	-0.49749		12.3928	18.6		3.3		7.87999	1.01475e+06	532965	-1.46092	4.14264	5.86229	#REF!	5.35	7.87999
2000	1	97.62	1.46224	82.904	42.994	39.91	4.26009	13.0475	-1.36226		11.749	16.4		2.5		10.3172	991919	618325	-0.114939	4.36666	24.8912	#REF!	7.16	10.3172
2001	0	93.25	1.65212	87.5086	42.7329	44.7757	1.98248	12.5321	-4.10627		11.252	16.9		2.3		10.0501	1.01335e+06	693657	2.59716	3.14826	7.89116	#REF!	6.88	10.0501
2002	0	98.98	1.90543	81.6592	39.8639	41.7953	3.22443	12.486	-13.0687		10.9374	15.7		2.8		11.1498	1.04418e+06	762746	5.33006	3.29034	2.46309	#REF!	7.83	11.1498
2003	0	96.88	0.968282	75.7643	38.8666	36.8977	4.84632	12.737	-10.8933		10.7185	16		2.6		11.1801	1.16135e+06	979193	4.29216	2.91413	4.4384	#REF!	7.49	11.1801
2004	0	93.63	1.6379	68.5391	35.9537	32.5853	7.36857	13.0948	-1.85463		10.4769	13.8		2.9		10.93	1.06176e+06	964233	-0.833863	7.44462	7.74925	#REF!	7.4	10.93
2005	0	94.02	0.273625	64.7868	33.5088	31.278	7.6673	13.531	6.36858		10.2029	14.5		3.5		13.1147	1.49169e+06	1.05671e+06	-3.29327	9.06333	7.02647	#REF!	7.05	13.1147
2006	0	100.9	0.255935	53.054	28.2614	24.7926	6.17754	14.0032	7.99807		9.94404	14.8		4.3		13.5003	1770399	1161269	-4.91534	7.92108	19.0522	#REF!	0.5821	13.5003
2007	0	99.9	0.101896	51.9709	28.15	23.8209	4.83282	14.4757	10.9563		9.7382	14.9		4.6		12.633	1698339	1178801	-5.44736	7.59868	7.27432	#REF!	0.3977	12.633
2008	0	97.55	-2.51552	57.5872	30.7865	26.8007	1.70141	14.8959	13.5968		9.59755	17.4		4		12.8207	1797894	1125141	-9.20432	20.2861	13.204	#REF!	0.4231	12.8207
2009	0	97.63	-0.182943	58.5695	29.2431	29.3264	2.83166	15.1264	-0.185738		9.51669	15.5		3.7		11.6627	1511926	1087323	-2.37488	13.6478	20.6665	#REF!	0.535	11.6627
2010	0	94.56	-1.80124	60.5771	31.3042	29.2729	1.60669	15.3042	-4.31491		9.53496	16		4.4		10.479	1.57765e+06	1258116	-0.763217	13.8811	10.8502	#REF!	0.6529	10.479
2011	0	102.64	-2.61432	58.9119	32.9222	25.9897	2.7484	15.4189	-4.09511		9.62927	15.9		2.8		9.28953	1575767	1287961	-1.0333	11.9168	19.6447	#REF!	0.796	9.28953
2012	0	104.74	-2.3335	63.3278	38.1014	25.2263	3.50703	15.536	-3.15214		9.836	15.6		3.7		9.72912	1526988	1094756	-1.04375	9.68235	5.96857	#REF!	1.841	9.72912
2013	1	102.17	-3.70019	63.6665	42.3406	21.3259	4.39646	15.6448	-3.34417		10.1385	16.4		5.1		9.83803	1554628	1243433	-1.90988	7.69216	6.96594	#REF!	2.9537	9.83803
2014	1	102.29	-0.904909	62.952	42.9889	19.9631	4.67471	15.6704	-2.81682		10.5849	16		4.9		9.86863	1.55858e+06	1225028	-1.49042	7.18938	7.41155	#REF!	1.8268	9.86863
2015	1	118.71	-0.236185	63.3	44.4302	18.9046	4.73115	15.7583	-3.01242		11.1734	16.1		4.2		10.3602	1533530	1147318	-1.02603	2.52933	4.11025	#REF!	3.5659	10.3602
2016	1	123.15	-0.452416	67.7	46.864	20.8112	5.52674	16.0034	-1.94147		11.8457	16.1		4.5		10.3038	1779230	1128923	-2.5458	3.76512	0.400237	#REF!	3.844	10.3038
2017	0		-0.762541	67.1	46.4574	20.5209	5.70062	16.3601	1.1415		12.5155	16.3		5.3		10.029	2153252	1120111	-5.18705	4.08537	4.00052	#REF!	4.044	10.029

## Sheet: Sheet1
	Economic Survey of Pakistan	World development indicators											Fully modified HP f with adjustment mad with PFB ie 8.7 is added with this series	Fully modified HP f with adjustment mad with 8.7 is subtracted from this series
Year	Primary FB	GDP deflator (base year varies by country)	direct tax in Million rs	indirect tax in million rs	Income tax in M Rs	subsidies in M Rs	GDP LCU Current	GDp LCU current			Income tax in M Rs	subsidies in M Rs			CAPFB cyclicaly adjusted PFB power=4 hp f	Yearly change in CAPB	percentage change in CAPB	yearly cahnge in CAPB scaled by Cyclically adjusted primary spending	sum of yearly change in CAPB scaled by respective year CAPS	FA based on Alesina a two year period in which CAPB imrpoves each year and the sum equal to at least 2 points scale by CAPS	Debt to GDP Gross public debt to GDP ratio (Debt taken from ESP 2016 and 2018 issues and GDP taken from WDI both in billion RS		Difference between Debt ratio after two year the end of FA and debt ratio in the last year of FA	Successful FA episode light green box show success and red box unsuccessful (alesina 2013)if the ratio of debt to GDP two years after the end of FA is lower than the ratio in last year of the adjustment	GDP growth % yoy WDI	Average GDP Growth during successful FA	The difference between average gdp growth during FA episode and the average GDP growth two years before FA episode	Impact of FA (light blue indicate expansionary and purple are cntractionay )the average growth of real GDP during the period of adjustment exceeds than the average growth observed in the two years before the adjustment.	Successful and expansionary FA episode are light green box with dark red color ones	Cyclically adjusted primary sepnding as percent of GDP(hpf power=4)	yeraly change CAPSpending	yeraly change CAPSpending as percent of cyclically adjusted spending	Cyclically adjusted total revenue as percent of GDP(hpf power=4)	yearly change CAR	Tax revenue as a perecnt or GDP	Tax revenue Cyclically adjusted hp power=4	Yearly change in CATax revenue hp f Power=4	Successful and expansionary FA episode are light green box with dark red color ones	A FA episode is spending based if the absolute value sum of change in CAPS is greater that that of CATax		Real Effective Excahnage rate
1976	-7.7	7.56971					132051001300	132051					2.72247	-5.97753	-7.62798			0		0	#REF!			0	5.15619			0	0	22.3706			14.5815		11.9	11.7562		0			218.59
1977	-6.7	8.25817					149747990500	149748					2.91052	-5.78948	-6.86822	0.759766	9.96024	3.44306		1	64.7755			1	3.9477			1	1	22.0666	-0.303994	-1.37762	14.9251	0.343651	11.9	12.1386	0.382375	1			225.12
1978	-6	9.00428					1.76419e+11	176419					3.11106	-5.58894	-6.11997	0.748243	10.8943	3.43183	6.87489	1	63.4852	64.1304	-11.3637	1	8.04853	5.99812	1.31412	1	1	21.803	-0.263598	-1.209	15.3038	0.378613	12.2	12.544	0.405383	1	Tax based		205.59
1979	-6.8	9.59749	3424	20052	1169	3032	195108995100	195109			0.599152	1.554	3.32413	-5.37587	-5.36786	0.752112	12.2895	3.49021		1	66.6294			1	3.75844			1	1	21.5492	-0.253783	-1.17769	15.7003	0.396515	12.9	12.9572	0.413227	1			188.19
1980	-4.1	10.4672	5333	25390	1804	2660	234527998000	234528			0.769205	1.13419	3.54951	-5.15049	-4.57729	0.790569	14.7278	3.73068	7.22089	1	62.2527		0.0437079	1	10.2157		0.988954	1	1	21.191	-0.358228	-1.69047	16.049	0.348757	13.9	13.3081	0.350873	1	tax based		186.95
1981	-3.1	11.5049	7185	29324	7028	1425	278195994600	278196			2.52628	0.512229	3.78631	-4.91369	-3.94282	0.634472	13.8613	3.04188		1	52.1215			1	7.92076			1	1	20.8579	-0.333088	-1.59694	16.3003	0.251295	14	13.5172	0.209171	1			197.18
1982	-2.93467	12.5831	8486	31883	8309	1309	324159012900	324159			2.56325	0.403814	4.03352	-4.66648	-3.58263	0.360187	9.13527	1.74256	4.78444	1	58.3047		7.13962	1	6.53749		0.242055	1	1	20.67	-0.187902	-0.909056	16.4606	0.160286	13.266	13.6001	0.0828327	1	Spending based		214.68
1983	-3.9834	13.2467	8942	37267	8751	1727	364387008500	364387			2.40157	0.473947	4.29027	-4.40973	-3.48007	0.102567	2.86288	0.494766		0	62.2964			0	6.77838			0	0	20.7303	0.060314	0.290946	16.6323	0.171679	13.4552	13.6492	0.0491005	0			183.88
1984	-2.62481	14.5255	8836	41808	8621	3443	419801989100	419802			2.05359	0.820149	4.55592	-4.14408	-3.51478	-0.0347164	-0.997578	-0.165619	0.329148	0	61.2193			0	5.06521			0	0	20.9616	0.231318	1.10353	16.8472	0.214963	13.902	13.7037	0.054528	0			197.55
1985	-4.2884	15.1842	9312	43353	9071	3791	472156995600	472157			1.92118	0.802911	4.82989	-3.87011	-3.64698	-0.132195	-3.76112	-0.620454		0	65.4443			0	7.59211			0	0	21.3062	0.344579	1.61727	17.0748	0.227574	12.9656	13.7718	0.068081	0			193.94
1986	-4.25824	15.6841	9782	49786	9591	3676	514532016100	514532			1.86402	0.714436	5.11204	-3.58796	-3.69445	-0.0474741	-1.30174	-0.219529	-0.839983	0	75.797			0	5.50165			0	0	21.6254	0.319168	1.47589	17.344	0.269156	14.0755	13.8933	0.121494	0			166.36
1987	-3.97482	16.3928	10568	55134	10354	3103	5.72479e+11	572479			1.80863	0.542029	5.40202	-3.29798	-3.57763	0.116819	3.16201	0.536605		0	80.0029			0	6.45234			0	0	21.77	0.144621	0.664315	17.5747	0.230696	14.4856	13.979	0.0857793	0			137.13
1988	-3.60163	17.9693	11839	64144	11526	4332	675388981200	675389			1.70657	0.641408	5.69901	-3.00099	-3.30716	0.270478	7.56025	1.24653	1.78313	0	77.4369			0	7.62528	7.03881		0	0	21.6985	-0.0714844	-0.329444	17.7067	0.131991	13.8374	13.9691	-0.00990365	0			125.88
1989	-2.43548	19.512	13920	77100	13407	11160	7.69745e+11	769745			1.74175	1.44983	6.00156	-2.69844	-2.9572	0.349953	10.5817	1.6295		1	82.3649			1	4.95977			1	1	21.4761	-0.222434	-1.03573	17.7709	0.0642017	14.3344	13.8846	-0.0845067	1			126.06
1990	-1.09201	20.7709	14942	89322	14337	7092	855943020500	855943			1.67499	0.82856	6.30752	-2.39248	-2.64907	0.30813	10.4196	1.4547	3.0842	1	83.0663		2.07739	1	4.45859	4.70918	-2.32963	1	1	21.1817	-0.294355	-1.38966	17.7374	-0.0335042	13.9536	13.7255	-0.159115	1	Spending based		113.41
1991	-3.83549	23.4839	19840	92176	19050	8194	1016724000000	1016724			1.87366	0.805922	6.61459	-2.08541	-2.42059	0.228482	8.62498	1.09598		1	81.143			1	5.06157			1	1	20.8474	-0.334372	-1.60391	17.6244	-0.112952	12.7023	13.5637	-0.161773	1			112.29
1992	-2.27591	25.8457	28847	112954	27913	6438	1205204000000	1205204			2.31604	0.534183	6.92128	-1.77872	-2.06045	0.36014	14.8782	1.76662	2.8626	1	80.4013	80.7721	-0.172892	1	7.7059	6.38373	1.67455	1	1	20.3858	-0.461588	-2.26427	17.5808	-0.043604	13.5636	13.5078	-0.0559855	1	Sepnding based		106.01
1993	-2.14068	28.0934	36762	122004	35018	96970	1.33304e+12	1.33304e+06			2.62693	7.27434	7.22406	-1.47594	-1.58373	0.47672	23.1367	2.42071		1	85.1437			1	1.75775			1	1	19.6934	-0.69234	-3.51559	17.5042	-0.0765708	13.2966	13.5282	0.0204214	1			113.61
1994	-0.0813046	31.7144	43451	129138	41466	3978	1561104000000	1561104			2.6562	0.25482	7.51851	-1.18149	-1.03998	0.543749	34.3334	2.88546	5.30616	1	85.8367	85.4902	-3.68085	1	3.73742	2.74758	-3.63615	1	1	18.8445	-0.848961	-4.50509	17.3399	-0.164333	13.2484	13.6046	0.0763764	1	spending based		107.68
1995	-0.434423	36.1147	61585	164914	59205	4762	1865922000000	1865922			3.17296	0.255209	7.79911	-0.900894	-0.567867	0.472114	45.3964	2.62272		1	80.2284			1	4.96261			1	1	18.001	-0.843513	-4.68593	17.0889	-0.251005	13.8212	13.6794	0.0748259	1			109.59
1996	-0.250451	39.1388	78152	189881	75816	7982	2.12017e+12	2.12017e+06			3.57593	0.376479	8.06084	-0.639164	-0.152663	0.415204	73.1165	2.42551	5.04822	1	80.3708		19.8886	1	4.84658	4.9046	2.15701	1	1	17.1182	-0.88271	-5.15654	16.7316	-0.35733	14.413	13.6382	-0.0412177	1	spending based		104.07
1997	0.188032	44.3769	85051	197059	80405	6843	2428312000000	2428312			3.31115	0.281801	8.29888	-0.401124	0.241707	0.39437	258.328	2.44796		1	82.1558			1	1.0144			1	1	16.1101	-1.0081	-6.25757	16.2403	-0.491312	13.369	13.3891	-0.249071	1			103.1
1998	-0.0823108	47.7167	103182	190449	97162	6375	2677656000000	2677656			3.62862	0.238081	8.50868	-0.191322	0.635673	0.393965	-162.993	2.61575	5.06371	1	89.3319	85.7438	-1.82329	1	2.55023	1.78232	-3.12228	1	1	15.0613	-1.04889	-6.96416	15.6893	-0.550909	13.2487	12.9643	-0.424764	1	Spending based		108.52
1999	1.39271	50.514	110207	198302	103212	4961	2.93838e+12	2.93838e+06			3.51255	0.168835	8.6863	-0.0137022	1.04108	0.405402	-63.7753	2.89971		1	100.259			1	3.66013			1	1	13.9808	-1.08045	-7.72809	15.0871	-0.602233	13.2973	12.3928	-0.571513	1			95.2
2000	1.46224	63.0875	112950	234154	105367	20390	3826111000000	3826111			2.75389	0.532917	8.82812	0.128117	1.35488	0.313804	-30.1423	2.40508	5.30478	1	82.904	91.5817	-7.13974	1	4.26009	3.96011	2.1778	1	1	13.0475	-0.933266	-7.15281	14.4977	-0.589432	10.6008	11.749	-0.643823	1	Spending based		97.62
2001	1.65212	68.0659	124585	267693	117462	20404	4209873000000	4209873			2.79016	0.48467	8.93204	0.232043	1.53031	0.17543	-12.948	1.39985		0	87.5086			0	1.98248			0	0	12.5321	-0.515484	-4.11332	14.1229	-0.374827	10.4896	11.252	-0.496971	0			93.25
2002	1.90543	69.7424	142649	261624	136611	25488	4452654000000	4452654			3.06808	0.572423	8.99757	0.297574	1.53777	0.00745983	-0.487472	0.0597456	1.4596	0	81.6592			0	3.22443			0	0	12.486	-0.0460633	-0.36892	13.988	-0.134879	10.7374	10.9374	-0.314664	0			98.98
2003	0.968282	72.8379	145000	313900	138800	49780	4875648000000	4875648			2.8468	1.02099	9.02591	0.325912	1.36715	-0.170618	11.0951	-1.33954		0	75.7643			0	4.84632			0	0	12.737	0.251005	1.97067	13.9605	-0.0275179	11.3995	10.7185	-0.218884	0			96.88
2004	1.6379	78.4822	161500	348500	154638		5640580000000	5640580			2.74153	0	9.02005	0.320052	1.06717	-0.299977	21.9418	-2.29082	-3.63037	0	68.5391			0	7.36857			0	0	13.0948	0.357753	2.73203	13.9123	-0.0482023	10.8322	10.4769	-0.241622	0			93.63
2005	0.273625	83.9968	182700	407300	175400		6499782000000	6499782			2.69855	0	8.9839	0.283901	0.622735	-0.444438	41.6463	-3.2846		0	64.7868			0	7.6673			0	0	13.531	0.436224	3.22389	13.847	-0.0652169	10.1451	10.2029	-0.273914	0			94.02
2006	0.255935	100	225000	479000	215500		8216160000000	8216160			2.62288	0	8.92257	0.222567	0.11005	-0.512685	82.3279	-3.6612	-6.9458	0	53.054			0	6.17754			0	0	14.0032	0.472215	3.3722	13.7948	-0.0522718	9.78194	9.94404	-0.258901	0			100.9
2007	0.101896	107.274	320619	552046	305000	76039	9239786000000	9239786			3.30094	0.822952	8.84126	0.141261	-0.450524	-0.560574	509.38	-3.87252		0	51.9709			0	4.83282			0	0	14.4757	0.472484	3.26399	13.7854	-0.00939955	9.62885	9.7382	-0.205837	0			99.9
2008	-2.51552	121.439	387500	659346	367700	423685	10637772000000	10637772			3.45655	3.98284	8.7452	0.0451996	-1.01529	-0.564764	-125.357	-3.79141	-7.66394	0	57.5872			0	1.70141			0	0	14.8959	0.420194	2.82088	13.7382	-0.0472115	9.87703	9.59755	-0.140658	0			97.55
2009	-0.182943	146.536	461000	759796	443341	225610	1.31997e+13	1.31997e+07			3.35872	1.7092	8.63946	-0.060535	-1.45216	-0.436869	-43.029	-2.88812		0	58.5695			0	2.83166			0	0	15.1264	0.230531	1.52403	13.6144	-0.123769	9.12649	9.51669	-0.08086	0			97.63
2010	-1.80124	162.436	540400	938453	520400	227000	1.4867e+13	1.4867e+07			3.50037	1.52687	8.52756	-0.172438	-1.86908	-0.416924	-28.7107	-2.72424	-5.61236	0	60.5771			0	1.60669			0	0	15.3042	0.177818	1.16189	13.4324	-0.181999	9.90665	9.53496	0.0182738	0			94.56
2011	-2.61432	194.345	598514	1100820		260600	18276440000000	18276440			0	1.42588	8.4128	-0.2872	-2.17094	-0.301856	-16.15	-1.9577		0	58.9119			0	2.7484			0	0	15.4189	0.114668	0.743686	13.2757	-0.156636	9.29795	9.62927	0.0943122	0			102.64
2012	-2.3335	205.945	739775	1313111		166976	20046500000000	20046500			0	0.832943	8.29769	-0.402311	-2.25175	-0.0808113	-3.72242	-0.520154	-2.47786	0	63.3278			0	3.50703	3.12772		0	0	15.536	0.117146	0.754025	13.3154	0.0396785	10.2406	9.836	0.206725	0			104.74
2013	-3.70019	220.291	742488	1456744		357991	22385656800000	2.23857e+07			0	1.5992	8.18376	-0.516237	-2.07648	0.175269	7.78368	1.1203		1	63.6665			1	4.39646			1	1	15.6448	0.108769	0.69524	13.5705	0.255073	9.82721	10.1385	0.302502	1			102.17
2014	-0.904909	236.618	893351	1671158		305748	25168805000000	25168805			0	1.21479	8.07187	-0.62813	-1.62318	0.453304	21.8304	2.89274	4.01304	1	62.952		4.148	1	4.67471		1.40786	1	1	15.6704	0.0255815	0.163247	13.978	0.407529	10.2302	10.5849	0.446381	1	Tax based		102.29
2015	-0.236185	246.344	1040038	1556200			2.7443e+13	2.7443e+07			0	0	7.96183	-0.738166	-1.12968	0.493499	30.4033	3.13167		1	63.3			1	4.73115			1	1	15.7583	0.0879462	0.558093	14.4361	0.458075	11	11.1734	0.588556	1			118.71
2016	-0.452416	247.33	1191602	1920446			29075633000000	29075633			0	0	7.85343	-0.846572	-0.718897	0.410779	36.3625	2.56682	5.6985	1	67.7		4.4	1	5.52674		0.593359	1	1	16.0034	0.245065	1.53133	14.9279	0.491777	12.4	11.8457	0.672278	1	Tax based		123.15
2017	-0.762541	257.224					31962610000000	31962610					7.74653	-0.953472	-0.370798	0.3481	48.4213	2.12774		0	67.1			0	5.70062			0	0	16.3601	0.356684	2.18021	15.4307	0.502858	12.5	12.5155	0.669797	0
																					72.1									17.6887
																					74.2 End March 2019

## Sheet: Sheet2
Year	Successful FA episode light blue box show success and red box unsuccessful (alesina 2013)if the ratio of debt to GDP two years after the end of FA is lower than the ratio in last year of the adjustment	Successful episode	Unsuccessful	Year	Impact of FA (light blue indicate expansionary and purple are cntractionay )the average growth of real GDP during the period of adjustment exceeds than the average growth observed in the two years before the adjustment.	Expansionary	contractionary	Successful and expansionary	successful and contraionary	unsuccessful and expanionary	unsuccessful and contrationary	Successful and expansionary FA episode are light green box with dark red color ones	A FA episode is spending based if the absolute value sum of change in CAPS is greater that that of CATax
1977	1	1	0	1977	1	1	0	1	0	0	0	1
1978	1	1	0	1978	1	1	0	1	0	0	0	1	Tax based
1979	1	0	1	1979	1	1	0	0	0	1	0	1
1980	1	0	1	1980	1	1	0	0	0	1	0	1	tax based
1981	1	0	1	1981	1	1	0	0	0	1	0	1
1982	1	0	1	1982	1	1	0	0	0	1	0	1	Spending based
1989	1	0	1	1989	1	0	1	0	0	0	1	1
1990	1	0	1	1990	1	0	1	0	0	0	1	1	Spending based
1991	1	1	0	1991	1	1	0	1	0	0	0	1
1992	1	1	0	1992	1	1	0	1	0	0	0	1	Sepnding based
1993	1	1	0	1993	1	0	1	0	1	0	0	1
1994	1	1	0	1994	1	0	1	0	1	0	0	1	spending based
1995	1	0	1	1995	1	1	0	0	0	1	0	1
1996	1	0	1	1996	1	1	0	0	0	1	0	1	spending based
1997	1	1	0	1997	1	0	1	0	1	0	0	1
1998	1	1	0	1998	1	0	1	0	1	0	0	1	Spending based
1999	1	1	0	1999	1	1	0	1	0	0	0	1
2000	1	1	0	2000	1	1	0	1	0	0	0	1	Spending based
2013	1	0	1	2013	1	1	0	0	0	1	0	1
2014	1	0	1	2014	1	1	0	0	0	1	0	1	Tax based
2015	1	0	1	2015	1	1	0	0	0	1	0	1
2016	1	0	1	2016	1	1	0	0	0	1	0	1	Tax based
